# Supplementary material for: Development of Vitamin C-Loaded Electrospun Nanofibers of Mixture of Polysaccharides of Pullulan/Xanthan Gum for Fast Dissolving Oral Film Applications
Source: Materials (Basel). 2024 Feb 12;17(4):861. doi: 10.3390/ma17040861 (PMC10890053; doi:10.3390/ma17040861)
Supplement: Supplementary file 1 [file materials-17-00861-s001.zip]

Archive with 5 entries (4 files):
- Videos S1-Videos of nanofibrous films dissolving in water/
- Videos S1-Videos of nanofibrous films dissolving in water/P9X1.mp4
- Videos S1-Videos of nanofibrous films dissolving in water/P9X1V10.mp4
- Videos S1-Videos of nanofibrous films dissolving in water/P9X1V15.mp4
- Videos S1-Videos of nanofibrous films dissolving in water/P9X1V5.mp4
